# Supplementary material for: Dimethyl 5,5′-methyl­enebis(2-hy­droxy­benzoate)
Source: Acta Crystallogr Sect E Struct Rep Online. 2012 Apr 18;68(Pt 5):o1404. doi: 10.1107/S1600536812015760 (PMC3344530; doi:10.1107/S1600536812015760)
Supplement: Supplementary file 2 [file e-68-o1404-Isup2.hkl]

#
# h,k,l, Fc-squared, Fo-squared, sigma(Fo-squared) and status flag
#
data_I
_shelx_title ' s in C2/c'
_shelx_refln_list_code          4
_shelx_F_calc_maximum      211.50
_exptl_crystal_F_000       630.00
_reflns_d_resolution_high  0.7587
 
loop_
 _symmetry_equiv_pos_as_xyz
 'x, y, z'
 '-x, y, -z+1/2'
 'x+1/2, y+1/2, z'
 '-x+1/2, y+1/2, -z+1/2'
 '-x, -y, -z'
 'x, -y, z-1/2'
 '-x+1/2, -y+1/2, -z'
 'x+1/2, -y+1/2, z-1/2'
 
_cell_length_a    20.4168
_cell_length_b     4.9300
_cell_length_c    15.5470
_cell_angle_alpha  90.000
_cell_angle_beta  111.290
_cell_angle_gamma  90.000
 
_shelx_F_squared_multiplier     1.000
 
loop_
 _refln_index_h
 _refln_index_k
 _refln_index_l
 _refln_F_squared_calc
 _refln_F_squared_meas
 _refln_F_squared_sigma
 _refln_observed_status
   4   0   0    11656.39     9331.18     89.84 o
   6   0   0     4655.20     4416.22     39.18 o
   8   0   0      575.47      676.71      6.79 o
  10   0   0      781.75      738.46      7.49 o
  12   0   0     2570.49     2719.71     26.82 o
  14   0   0        0.05        0.98      0.72 o
  16   0   0     4704.95     4742.82     54.13 o
  18   0   0     3573.62     3682.18     47.57 o
  20   0   0       15.70       16.04      2.14 o
  22   0   0      387.79      379.24      9.06 o
  24   0   0        6.73        7.70      2.16 o
   1   1   0       75.71       69.30      1.11 o
   3   1   0     1227.48     1127.77     10.67 o
   5   1   0       62.39       51.37      0.91 o
   7   1   0      204.45      226.81      2.03 o
   9   1   0      922.62     1065.69      8.43 o
  11   1   0      131.13      112.46      1.66 o
  13   1   0      133.70      149.74      2.11 o
  15   1   0       82.64       88.02      1.73 o
  17   1   0     1438.49     1415.66     12.12 o
  19   1   0       40.66       41.28      1.84 o
  21   1   0     1293.05     1298.55     14.53 o
  23   1   0       50.97       70.16      3.39 o
   0   2   0     1317.57     1306.84     18.15 o
   2   2   0       13.20        8.03      0.87 o
   4   2   0      180.24      167.10      2.40 o
   6   2   0     2538.22     2822.92     23.16 o
   8   2   0      326.48      376.59      4.27 o
  10   2   0      470.80      518.51      6.51 o
  12   2   0      539.59      572.90      7.35 o
  14   2   0       84.89       95.39      2.70 o
  16   2   0      129.16      103.22      4.44 o
  18   2   0       76.60       85.39      2.62 o
  20   2   0       44.69       41.06      2.62 o
  22   2   0       60.33       72.81      4.06 o
   1   3   0      179.04      207.68      3.65 o
   3   3   0      244.21      268.36      4.00 o
   5   3   0     1895.61     1842.60     20.72 o
   7   3   0        2.98        1.17      0.76 o
   9   3   0       19.13       24.26      0.98 o
  11   3   0      237.52      219.38      2.91 o
  13   3   0      500.38      425.22      5.37 o
  15   3   0       42.41       21.93      4.00 o
  17   3   0      154.79      133.22      5.53 o
  19   3   0        1.42        1.35      1.29 o
  21   3   0       58.57       74.37      3.69 o
   0   4   0       57.14       75.15      3.43 o
   2   4   0      121.19      108.78      2.89 o
   4   4   0      415.89      417.01      6.36 o
   6   4   0      993.39     1025.74     12.79 o
   8   4   0       56.34       64.77      2.28 o
  10   4   0       54.64       48.57      2.67 o
  12   4   0        9.42        6.65      1.53 o
  14   4   0      298.01      298.06      6.39 o
  16   4   0      180.76      187.45     10.50 o
  18   4   0       30.75       34.02      3.12 o
   1   5   0     1403.72     1393.84     16.84 o
   3   5   0        8.34       10.12      1.67 o
   5   5   0     1638.66     1599.39     21.33 o
   7   5   0       14.10       10.26      1.77 o
   9   5   0        1.37       -1.23      1.23 o
  11   5   0       46.09       43.89      2.86 o
  13   5   0      313.22      310.20     11.13 o
  15   5   0      302.71      308.54     21.89 o
   0   6   0      554.40      536.56     21.83 o
   2   6   0        2.23        0.08      1.69 o
   4   6   0       46.79       55.55      3.53 o
   6   6   0        0.04       -0.08      2.24 o
   8   6   0        5.88        6.56      1.88 o
 -25   1   1        1.03        2.02      1.55 o
 -23   1   1       19.88       16.83      1.49 o
 -21   1   1       49.95       52.62      2.29 o
 -19   1   1      543.34      544.74      6.77 o
 -17   1   1       28.26       33.46      1.21 o
 -15   1   1       35.14       35.55      1.21 o
 -13   1   1      272.11      256.99      3.80 o
 -11   1   1      258.25      228.68      2.46 o
  -9   1   1      717.25      739.97      7.47 o
  -7   1   1     2563.68     2624.22     19.25 o
  -5   1   1       75.82       78.10      1.05 o
  -3   1   1     6985.00     6217.36     52.52 o
  -1   1   1     1032.01     1058.08      8.89 o
   1   1   1      338.40      347.85      4.25 o
   3   1   1     1827.48     2123.02     18.33 o
   5   1   1       26.09       31.18      0.70 o
   7   1   1        4.33       -0.30      0.30 o
   9   1   1     4619.07     4904.08     35.93 o
  11   1   1      604.84      621.64      5.67 o
  13   1   1        2.88        4.59      0.66 o
  15   1   1        0.94        1.11      0.63 o
  17   1   1      797.87      765.10      8.08 o
  19   1   1      409.52      415.24      5.69 o
  21   1   1      186.71      194.53      4.21 o
  23   1   1       25.96       23.16      3.41 o
 -24   2   1      100.36      124.06      5.66 o
 -22   2   1      152.36      174.34      5.30 o
 -20   2   1      170.34      168.80      4.57 o
 -18   2   1       27.37       32.30      1.83 o
 -16   2   1       93.24       79.47      2.96 o
 -14   2   1       28.72       28.87      2.51 o
 -12   2   1     1304.48     1490.78     14.17 o
 -10   2   1       41.62       54.20      1.06 o
  -8   2   1     3397.63     3616.10     41.91 o
  -6   2   1     6282.87     6572.84     58.70 o
  -4   2   1       91.29       96.05      1.70 o
  -2   2   1     2299.10     2262.61     18.85 o
   0   2   1     2017.68     2085.07     22.68 o
   2   2   1      490.07      526.42      6.21 o
   4   2   1      977.43     1132.35     13.20 o
   6   2   1        6.03        5.92      0.61 o
   8   2   1     1099.38     1167.13     12.34 o
  10   2   1     2631.62     2928.99     29.05 o
  12   2   1      414.64      430.68      5.15 o
  14   2   1      300.69      268.72      4.50 o
  16   2   1      305.45      254.90      6.54 o
  18   2   1       34.45       29.58      2.05 o
  20   2   1        1.72        2.30      1.26 o
  22   2   1       48.69       41.45      3.14 o
 -21   3   1       58.79       59.05      3.85 o
 -19   3   1        0.26        0.07      1.40 o
 -17   3   1       64.44       52.09      3.38 o
 -15   3   1        1.97        1.24      1.43 o
 -13   3   1     1296.16     1163.29     17.04 o
 -11   3   1      159.19      154.25      2.49 o
  -9   3   1      258.61      278.30      5.34 o
  -7   3   1     1319.49     1441.12     16.52 o
  -5   3   1     2961.96     2980.50     32.39 o
  -3   3   1      590.28      618.09      6.89 o
  -1   3   1      150.76      190.60      3.17 o
   1   3   1       92.12       90.60      3.85 o
   3   3   1      157.31      190.89      3.47 o
   5   3   1      168.10      145.97      3.24 o
   7   3   1     1064.08     1047.45     10.44 o
   9   3   1      160.78      194.87      2.84 o
  11   3   1     1867.76     1753.69     16.91 o
  13   3   1        0.01       -0.22      0.48 o
  15   3   1      638.18      560.99     10.02 o
  17   3   1        9.10        5.91      1.27 o
  19   3   1       63.47       53.64      3.65 o
  21   3   1        1.59        2.40      1.55 o
 -20   4   1       21.93       15.77      3.39 o
 -18   4   1        7.43        5.06      1.93 o
 -16   4   1       43.49       43.74      3.79 o
 -14   4   1      264.34      237.43      7.54 o
 -12   4   1        0.98        5.77      1.27 o
 -10   4   1      275.60      264.14      5.96 o
  -8   4   1        8.92       10.58      1.13 o
  -6   4   1      245.83      278.02      4.75 o
  -4   4   1      241.87      217.83      4.27 o
  -2   4   1      422.20      416.19      5.52 o
   0   4   1        3.20        4.00      0.95 o
   2   4   1      134.39      115.59      3.23 o
   4   4   1        4.71        5.07      1.15 o
   6   4   1       74.65       68.24      2.37 o
   8   4   1      226.89      230.70      6.79 o
  10   4   1       22.16       25.95      2.19 o
  12   4   1       17.10       17.56      1.92 o
  14   4   1       24.10       24.70      2.06 o
  16   4   1       33.96       29.65      3.30 o
  18   4   1       61.40       68.40      4.92 o
 -15   5   1       16.70       13.86      2.85 o
 -13   5   1      240.59      233.14      8.00 o
 -11   5   1       83.40       82.67      3.66 o
  -9   5   1      154.22      161.03      4.82 o
  -7   5   1      101.26       99.52      3.86 o
  -5   5   1       77.17       79.52      3.14 o
  -3   5   1      326.15      327.61      6.41 o
  -1   5   1      639.80      637.81     10.09 o
   1   5   1      692.80      689.53     12.33 o
   3   5   1     1168.59     1192.16     14.82 o
   5   5   1      714.17      732.62     13.98 o
   7   5   1        0.44       -1.16      1.26 o
   9   5   1       20.58       21.58      3.15 o
  11   5   1       53.33       51.14      4.68 o
  13   5   1      333.10      346.31     10.14 o
  15   5   1        1.82       -1.33      2.19 o
 -10   6   1       14.93       18.01      2.31 o
  -8   6   1        6.13        6.23      1.88 o
  -6   6   1       57.15       56.27      3.57 o
  -4   6   1       34.33       34.46      2.87 o
  -2   6   1      740.63      756.30     16.17 o
   0   6   1       34.58       33.46      4.43 o
   2   6   1       50.30       52.33      3.49 o
   4   6   1        1.45        2.11      1.64 o
   6   6   1        0.73       -1.54      1.57 o
   8   6   1        7.47        8.60      2.01 o
 -24   0   2        9.43       11.70      2.19 o
 -22   0   2      386.26      371.04      9.54 o
 -20   0   2     1756.01     1741.41     27.74 o
 -18   0   2     7763.88     7644.80     79.02 o
 -16   0   2     3010.23     2898.62     31.04 o
 -14   0   2      477.10      468.54      5.75 o
 -12   0   2     1748.48     1716.40     17.29 o
 -10   0   2     1518.07     1642.25     15.28 o
  -8   0   2     1085.97     1233.50     10.24 o
  -6   0   2     6457.40     5869.64     46.43 o
  -4   0   2      107.26       95.75      1.42 o
   2   0   2     6316.24     5548.53    272.42 o
   4   0   2     6850.30     6201.34     79.72 o
   6   0   2       97.14      108.68      2.39 o
   8   0   2       14.88       12.32      0.96 o
  10   0   2        4.53       13.12      1.09 o
  12   0   2       20.29       28.04      1.84 o
  14   0   2      534.18      519.56      9.51 o
  16   0   2      113.94      116.80      3.15 o
  18   0   2       88.92       92.10      3.34 o
  20   0   2        2.32        2.37      3.18 o
  22   0   2      403.88      431.60      9.93 o
  24   0   2       21.91       23.92      3.72 o
 -25   1   2      252.57      265.11      7.69 o
 -23   1   2       11.34       14.12      1.78 o
 -21   1   2        6.57        5.78      1.33 o
 -19   1   2       53.77       59.72      2.03 o
 -17   1   2      113.08      125.73      2.20 o
 -15   1   2     1119.97     1087.88      9.36 o
 -13   1   2      115.81       92.68      1.58 o
 -11   1   2     1896.66     1901.06     13.80 o
  -9   1   2     5741.26     6276.31     51.92 o
  -7   1   2        2.98        7.07      0.65 o
  -5   1   2     1453.20     1468.09     15.79 o
  -3   1   2      809.74      800.65      6.20 o
  -1   1   2    17290.67    13457.53    102.46 o
   1   1   2    29093.46    21093.52    286.83 o
   3   1   2    29647.95    23570.57    564.03 o
   5   1   2      960.87     1055.29      8.90 o
   7   1   2     6703.44     6940.27     52.60 o
   9   1   2     1725.48     1849.77     14.18 o
  11   1   2      471.23      500.47      4.81 o
  13   1   2      125.03      118.15      2.20 o
  15   1   2      126.45      127.77      2.27 o
  17   1   2        1.76        2.67      0.80 o
  19   1   2     1904.23     2023.58     20.99 o
  21   1   2      212.04      208.25      5.08 o
  23   1   2        8.20        7.09      1.66 o
 -24   2   2       89.96      121.78      5.60 o
 -22   2   2      115.93      120.23      4.39 o
 -20   2   2       24.85       24.72      1.72 o
 -18   2   2       78.25       86.14      3.82 o
 -16   2   2       59.49       73.97      2.77 o
 -14   2   2        1.62        5.86      1.24 o
 -12   2   2      621.35      658.66      8.53 o
 -10   2   2      439.32      461.99      6.23 o
  -8   2   2     1691.38     1835.52     15.40 o
  -6   2   2      130.22      125.59      1.95 o
  -4   2   2     1942.89     1917.35     17.13 o
  -2   2   2      352.26      417.49      4.28 o
   0   2   2      635.08      570.75      6.04 o
   2   2   2      531.11      514.37      6.21 o
   4   2   2      687.84      750.87      8.26 o
   6   2   2       10.94        5.60      0.48 o
   8   2   2      120.88      112.35      2.47 o
  10   2   2        7.52        4.95      0.77 o
  12   2   2        3.29        0.29      0.69 o
  14   2   2     1340.88     1183.89     14.38 o
  16   2   2      129.89      128.51      4.58 o
  18   2   2      301.93      263.59      5.96 o
  20   2   2      361.28      343.91      6.50 o
  22   2   2       63.60       69.08      4.23 o
 -23   3   2       47.36       38.26      3.92 o
 -21   3   2       25.32       23.83      2.71 o
 -19   3   2        9.70        5.70      1.50 o
 -17   3   2       76.39       69.98      3.71 o
 -15   3   2      261.36      222.41      5.87 o
 -13   3   2      813.15      762.64     12.07 o
 -11   3   2       25.38       30.19      1.07 o
  -9   3   2      138.35      151.89      2.76 o
  -7   3   2       18.69       18.42      1.14 o
  -5   3   2      297.25      323.34      4.41 o
  -3   3   2      743.93      798.85      7.90 o
  -1   3   2      124.82      132.08      2.23 o
   1   3   2       64.39       69.20      1.78 o
   3   3   2     1230.07     1242.69     14.80 o
   5   3   2      167.08      180.01      3.09 o
   7   3   2        9.82       10.94      0.82 o
   9   3   2      349.62      353.06      4.75 o
  11   3   2       13.57       10.19      0.85 o
  13   3   2      379.89      450.03      8.30 o
  15   3   2      165.59      146.34      5.66 o
  17   3   2      205.50      196.54      6.85 o
  19   3   2       18.02       14.42      3.94 o
  21   3   2        0.36       -1.41      1.41 o
 -20   4   2        5.62        1.79      1.70 o
 -18   4   2        7.53        4.55      1.81 o
 -16   4   2      152.19      148.28      5.19 o
 -14   4   2      953.66      898.75     17.95 o
 -12   4   2      194.91      198.14      4.76 o
 -10   4   2      778.03      743.37     12.31 o
  -8   4   2       36.60       43.88      1.93 o
  -6   4   2      352.81      354.75      5.59 o
  -4   4   2       74.16       67.43      2.27 o
  -2   4   2       58.71       54.13      1.74 o
   0   4   2       95.94      103.10      2.27 o
   2   4   2     1324.84     1328.25     15.82 o
   4   4   2     3195.27     3094.61     31.26 o
   6   4   2     1736.40     1702.66     18.08 o
   8   4   2      621.98      611.52      9.63 o
  10   4   2       66.17       67.25      3.29 o
  12   4   2       30.30       31.35      2.67 o
  14   4   2       48.90       46.22      2.76 o
  16   4   2       30.79       25.73      3.24 o
  18   4   2       35.14       38.05      7.72 o
 -15   5   2      503.19      503.87     10.98 o
 -13   5   2     1068.17     1033.13     20.70 o
 -11   5   2       20.44       19.81      2.29 o
  -9   5   2       50.97       61.70      3.18 o
  -7   5   2        0.00       -1.12      1.12 o
  -5   5   2        0.74       -1.08      1.08 o
  -3   5   2      643.88      641.83     14.10 o
  -1   5   2        0.86        0.47      1.14 o
   1   5   2       12.59        9.48      1.48 o
   3   5   2      670.57      668.07     10.69 o
   5   5   2      179.73      181.27      4.73 o
   7   5   2      137.95      145.37      4.90 o
   9   5   2       14.63       10.84      2.13 o
  11   5   2        0.01        1.01      1.41 o
  13   5   2       63.17       76.53      3.79 o
 -10   6   2        6.41        4.67      2.28 o
  -8   6   2       84.67       86.42      4.22 o
  -6   6   2        0.49       -0.15      1.49 o
  -4   6   2       55.44       44.13      3.78 o
  -2   6   2      642.91      638.37     11.95 o
   0   6   2      801.70      795.03     16.03 o
   2   6   2       35.06       35.95      3.05 o
   4   6   2       84.65       80.59      4.15 o
   6   6   2       72.25       71.87      4.13 o
   8   6   2        0.06       -0.86      1.54 o
 -25   1   3       77.45       85.64      6.93 o
 -23   1   3        0.00        0.23      1.06 o
 -21   1   3      199.06      196.60      4.52 o
 -19   1   3       17.81       14.39      1.25 o
 -17   1   3      798.91      819.13      7.36 o
 -15   1   3     2149.10     2096.12     17.62 o
 -13   1   3      100.28      129.19      1.92 o
 -11   1   3      128.77      146.14      2.31 o
  -9   1   3     4389.87     4456.02     37.28 o
  -7   1   3      130.81      124.62      1.58 o
  -5   1   3     1858.50     1913.42     17.41 o
  -3   1   3       17.90       22.85      0.79 o
  -1   1   3      114.15      101.87      1.77 o
   1   1   3    44733.45    31147.64    648.15 o
   3   1   3     1419.76     1503.69     13.33 o
   5   1   3     2066.46     2301.56     20.19 o
   7   1   3     1183.16     1470.20     12.54 o
   9   1   3       24.52       29.77      1.03 o
  11   1   3        9.64        7.18      0.81 o
  13   1   3      393.71      412.54      4.85 o
  15   1   3        0.82        0.81      0.64 o
  17   1   3     1118.91     1097.36     13.61 o
  19   1   3      370.30      377.83      6.40 o
  21   1   3        2.90        3.88      2.24 o
  23   1   3      109.73      117.39      4.30 o
 -24   2   3       45.06       47.18      4.07 o
 -22   2   3       13.70        8.05      2.29 o
 -20   2   3      523.65      517.80      8.62 o
 -18   2   3      459.08      419.28      7.25 o
 -16   2   3        0.03       -0.70      1.15 o
 -14   2   3        3.67        2.91      1.11 o
 -12   2   3      150.60      168.71      3.38 o
 -10   2   3      255.66      311.74      5.01 o
  -8   2   3      922.60      964.52      9.69 o
  -6   2   3      902.94      866.79      8.24 o
  -4   2   3     4920.78     4891.14     39.56 o
  -2   2   3     2270.41     2412.28     19.99 o
   0   2   3      249.98      251.15      2.77 o
   2   2   3     1513.30     1649.83     15.63 o
   4   2   3        7.95       12.18      0.90 o
   6   2   3      206.19      214.67      3.09 o
   8   2   3      575.65      621.45      7.37 o
  10   2   3       63.10       58.03      2.40 o
  12   2   3     1028.89     1000.92     12.48 o
  14   2   3     1031.61      925.45     13.21 o
  16   2   3      136.30      125.89      4.44 o
  18   2   3      120.73      138.36      4.28 o
  20   2   3      189.94      192.21      5.20 o
  22   2   3      428.50      448.88      9.75 o
 -23   3   3        1.49       -0.48      1.95 o
 -21   3   3      432.66      450.91      9.83 o
 -19   3   3        6.15        6.67      1.76 o
 -17   3   3        6.02        6.57      1.91 o
 -15   3   3       68.26       78.13      3.50 o
 -13   3   3       23.41       16.71      2.06 o
 -11   3   3      129.23      132.30      5.66 o
  -9   3   3        0.40        2.03      0.58 o
  -7   3   3      454.17      468.60      6.28 o
  -5   3   3     2756.23     2924.50     29.41 o
  -3   3   3     1851.86     1968.91     18.86 o
  -1   3   3        4.31       -0.02      0.63 o
   1   3   3      161.54      168.50      2.52 o
   3   3   3      357.06      380.09      4.99 o
   5   3   3      163.42      177.90      4.34 o
   7   3   3      162.61      149.79      4.57 o
   9   3   3       56.95       64.08      1.88 o
  11   3   3      520.60      521.26      7.21 o
  13   3   3      402.40      396.94      7.67 o
  15   3   3       60.52       66.00      4.95 o
  17   3   3       41.54       43.29      3.69 o
  19   3   3        4.97        4.33      2.05 o
 -20   4   3       48.11       54.62      3.92 o
 -18   4   3       16.01       17.01      2.43 o
 -16   4   3       42.66       50.65      3.53 o
 -14   4   3       55.82       75.42      3.87 o
 -12   4   3      123.71      109.24      6.40 o
 -10   4   3      100.53       85.63      3.04 o
  -8   4   3        1.62        1.01      0.75 o
  -6   4   3       50.33       57.77      2.06 o
  -4   4   3      184.46      192.81      3.77 o
  -2   4   3        9.63        7.47      0.93 o
   0   4   3       77.87       75.23      2.06 o
   2   4   3     1626.27     1515.78     17.71 o
   4   4   3      313.01      331.82      5.06 o
   6   4   3      569.36      552.74     10.42 o
   8   4   3        5.12        1.37      1.06 o
  10   4   3        3.98        3.12      2.29 o
  12   4   3        2.88        3.52      1.81 o
  14   4   3      322.32      334.67      7.65 o
  16   4   3       21.60       19.31      2.87 o
 -17   5   3        0.03        1.72      1.88 o
 -15   5   3      645.62      631.49     15.14 o
 -13   5   3       50.66       48.31      4.92 o
 -11   5   3      248.80      240.92      5.32 o
  -9   5   3        4.58        3.17      1.37 o
  -7   5   3        6.06        5.95      1.56 o
  -5   5   3      166.28      170.05      4.83 o
  -3   5   3      120.54      123.36      4.77 o
  -1   5   3      113.84      108.90      3.45 o
   1   5   3       24.18       23.08      1.80 o
   3   5   3      124.42      119.36      2.90 o
   5   5   3       18.77       14.58      2.53 o
   7   5   3      297.69      295.78      7.22 o
   9   5   3       20.73       13.13      2.63 o
  11   5   3        0.29        0.04      1.91 o
  13   5   3       44.98       63.23      3.60 o
 -10   6   3        0.29       -1.84      2.05 o
  -8   6   3        5.46        5.47      1.67 o
  -6   6   3      121.93      130.99      4.77 o
  -4   6   3     1238.50     1251.42     20.03 o
  -2   6   3      141.63      142.17      4.92 o
   0   6   3      327.86      322.26      8.86 o
   2   6   3       32.55       34.96      3.06 o
   4   6   3        6.51        6.55      1.97 o
   6   6   3        4.64        4.53      2.34 o
 -26   0   4       23.14       26.64      3.62 o
 -24   0   4      108.27      104.37      5.60 o
 -22   0   4      315.80      318.66      7.75 o
 -20   0   4       10.88       10.54      1.75 o
 -18   0   4      564.56      545.54      7.31 o
 -16   0   4      549.80      588.36      7.58 o
 -14   0   4      373.76      387.23      5.26 o
 -12   0   4      389.61      423.46      6.03 o
 -10   0   4      785.96      658.29      7.09 o
  -8   0   4     8887.83     8793.36     77.03 o
  -6   0   4    10543.18     9831.82    219.56 o
  -4   0   4     1093.34     1068.31     14.32 o
  -2   0   4    10854.18     9453.28    120.35 o
   0   0   4     4518.25     4351.25     65.37 o
   2   0   4       39.98       43.46      2.08 o
   4   0   4     8558.61     7953.70    131.95 o
   6   0   4      111.98      150.38      3.30 o
   8   0   4      110.75      106.15      2.85 o
  10   0   4    11051.43    10907.57    137.05 o
  12   0   4      356.24      404.57      7.34 o
  14   0   4       64.31       58.21      4.13 o
  16   0   4       18.14       14.81      1.68 o
  18   0   4        0.11       -1.14      1.14 o
  20   0   4       83.03       88.94      4.12 o
  22   0   4      168.90      180.56      9.76 o
 -25   1   4       61.89       65.03      4.58 o
 -23   1   4        2.25        2.59      1.22 o
 -21   1   4      344.36      339.06      7.31 o
 -19   1   4      188.34      182.37      3.69 o
 -17   1   4     4159.54     4110.10     35.31 o
 -15   1   4      209.13      200.58      2.91 o
 -13   1   4      619.05      572.70      6.76 o
 -11   1   4     5276.23     5731.12     50.84 o
  -9   1   4       82.53       59.71      1.31 o
  -7   1   4     2759.67     2976.52     23.83 o
  -5   1   4      222.65      195.48      1.96 o
  -3   1   4      555.49      659.03      5.17 o
  -1   1   4     1525.18     1617.65     12.01 o
   1   1   4    11657.50    10327.34    108.21 o
   3   1   4      218.84      273.44      2.88 o
   5   1   4      116.03      105.30      1.73 o
   7   1   4      380.66      379.60      4.60 o
   9   1   4      215.20      203.73      3.64 o
  11   1   4       63.80       77.77      1.75 o
  13   1   4       29.59       26.51      1.41 o
  15   1   4       27.80       23.90      1.45 o
  17   1   4       25.90       17.01      1.54 o
  19   1   4       49.73       51.31      2.57 o
  21   1   4       37.46       41.01      2.71 o
 -24   2   4       61.90       61.98      5.64 o
 -22   2   4      171.41      168.12      6.11 o
 -20   2   4        2.62        3.43      1.31 o
 -18   2   4      215.14      203.36      4.45 o
 -16   2   4       49.34       50.62      2.75 o
 -14   2   4        3.46        2.26      1.00 o
 -12   2   4       76.52       83.30      2.90 o
 -10   2   4       24.71       24.10      2.09 o
  -8   2   4      261.55      234.85      2.59 o
  -6   2   4      124.15      160.42      1.92 o
  -4   2   4     5440.50     5630.27     39.46 o
  -2   2   4      588.72      641.56      5.35 o
   0   2   4     6426.56     6674.00     53.51 o
   2   2   4        0.16        3.34      0.42 o
   4   2   4     2830.84     3213.75     30.11 o
   6   2   4      149.22      133.77      2.67 o
   8   2   4      679.86      653.36      7.85 o
  10   2   4       68.11       93.35      2.31 o
  12   2   4       56.91       43.50      1.56 o
  14   2   4      185.55      187.85      3.52 o
  16   2   4      158.14      130.27      3.74 o
  18   2   4     1204.01     1148.37     16.66 o
  20   2   4      357.35      359.43      8.47 o
 -23   3   4        1.32        4.74      2.13 o
 -21   3   4       50.12       34.01      2.93 o
 -19   3   4       76.20       78.43      3.94 o
 -17   3   4      127.17      146.23      4.21 o
 -15   3   4      120.10      130.53      6.45 o
 -13   3   4      132.82      128.62      3.26 o
 -11   3   4      206.52      202.68      5.51 o
  -9   3   4      574.12      601.85      7.02 o
  -7   3   4      409.57      445.24      5.22 o
  -5   3   4     1726.86     1681.47     16.23 o
  -3   3   4      300.36      297.04      3.61 o
  -1   3   4        0.65        1.55      0.69 o
   1   3   4      986.74     1003.00      8.99 o
   3   3   4      399.31      404.37      5.70 o
   5   3   4     2340.40     2308.32     32.24 o
   7   3   4       62.25       51.43      2.35 o
   9   3   4      143.44      144.85      3.08 o
  11   3   4      298.69      329.92      6.73 o
  13   3   4      258.35      223.76      8.42 o
  15   3   4       60.89       54.52      4.06 o
  17   3   4      154.10      154.27     11.41 o
  19   3   4       37.33       50.10      4.49 o
 -20   4   4       30.79       39.81      3.34 o
 -18   4   4        8.19        4.35      1.96 o
 -16   4   4      858.40      834.50     16.04 o
 -14   4   4      118.11      117.15      4.50 o
 -12   4   4     3565.02     3395.01     45.77 o
 -10   4   4      490.01      474.77      7.75 o
  -8   4   4      352.35      368.83      5.26 o
  -6   4   4      479.85      492.84      8.72 o
  -4   4   4        0.43        0.17      0.86 o
  -2   4   4        0.06       -0.65      0.65 o
   0   4   4        6.37        6.48      0.72 o
   2   4   4     1211.95     1222.78     12.36 o
   4   4   4     1524.77     1506.39     17.61 o
   6   4   4     2076.39     1993.26     25.61 o
   8   4   4      133.32      127.28      4.61 o
  10   4   4       94.31      100.50      4.23 o
  12   4   4      372.61      374.69      9.41 o
  14   4   4      166.49      173.06      6.92 o
  16   4   4       13.83       15.00      3.39 o
 -17   5   4       33.60       29.55      3.17 o
 -15   5   4       46.13       52.44      3.75 o
 -13   5   4       47.58       37.20      3.15 o
 -11   5   4      112.81      111.40      3.52 o
  -9   5   4       31.20       30.81      2.17 o
  -7   5   4        0.86       -0.51      1.06 o
  -5   5   4       26.92       20.65      1.83 o
  -3   5   4       49.00       46.25      2.20 o
  -1   5   4       85.97       84.56      2.62 o
   1   5   4       25.65       24.30      1.91 o
   3   5   4       54.55       52.89      2.67 o
   5   5   4      805.21      768.13     15.78 o
   7   5   4       26.43       21.19      2.44 o
   9   5   4      282.06      290.93     11.94 o
  11   5   4       16.55       22.26      2.48 o
  13   5   4        0.04       -0.43      2.15 o
 -10   6   4       20.34       18.11      2.65 o
  -8   6   4       22.90       23.87      2.50 o
  -6   6   4      122.09      128.01      4.66 o
  -4   6   4       41.58       44.22      3.20 o
  -2   6   4      415.62      421.06     10.98 o
   0   6   4      165.12      154.09      7.37 o
   2   6   4        7.63        9.86      2.47 o
   4   6   4       14.89       15.26      2.40 o
   6   6   4       12.31       10.19      2.10 o
 -25   1   5       34.96       33.72      2.71 o
 -23   1   5       51.18       50.88      3.02 o
 -21   1   5        0.00       -0.39      0.99 o
 -19   1   5      535.71      519.11      7.32 o
 -17   1   5     3405.98     3201.71     31.58 o
 -15   1   5       49.99       38.75      1.64 o
 -13   1   5      403.19      413.03      6.35 o
 -11   1   5       35.74       21.42      0.90 o
  -9   1   5      171.53      216.06      2.58 o
  -7   1   5      106.97      108.26      1.56 o
  -5   1   5     1644.08     1644.10     12.28 o
  -3   1   5     2003.36     1970.58     15.28 o
  -1   1   5    10640.01     9951.36     72.23 o
   1   1   5      410.57      458.17      4.41 o
   3   1   5        0.11        2.60      0.44 o
   5   1   5      456.99      482.98      5.44 o
   7   1   5        0.12        0.26      0.58 o
   9   1   5       96.80      108.36      2.51 o
  11   1   5      167.34      189.62      3.22 o
  13   1   5        9.70        7.54      0.97 o
  15   1   5     1498.90     1435.73     15.49 o
  17   1   5       69.33       65.33      3.12 o
  19   1   5       52.75       47.99      2.55 o
  21   1   5        0.01       -0.84      2.39 o
 -24   2   5        1.66        2.65      1.91 o
 -22   2   5      136.02      118.73      5.22 o
 -20   2   5       13.51       15.60      2.06 o
 -18   2   5       68.64       79.38      4.40 o
 -16   2   5       10.25       12.51      1.30 o
 -14   2   5     1503.72     1446.99     19.25 o
 -12   2   5     1050.25     1065.98     13.61 o
 -10   2   5      133.16      137.70      4.06 o
  -8   2   5      364.60      401.09      4.85 o
  -6   2   5     2292.52     2233.07     20.20 o
  -4   2   5      735.71      841.59      6.55 o
  -2   2   5     2141.42     2369.74     18.53 o
   0   2   5     1473.96     1522.23     13.03 o
   2   2   5     1600.66     1604.20     13.76 o
   4   2   5    10921.41    10968.67    106.93 o
   6   2   5       14.65       15.66      1.16 o
   8   2   5        1.93        3.07      0.82 o
  10   2   5       46.34       43.78      1.51 o
  12   2   5      306.49      299.53      4.26 o
  14   2   5       29.43       20.25      1.37 o
  16   2   5        8.47        8.28      1.36 o
  18   2   5       45.83       41.96      3.26 o
  20   2   5      662.38      695.56     17.43 o
 -23   3   5      386.50      403.76     10.93 o
 -21   3   5        0.03       -0.03      1.43 o
 -19   3   5        1.99       -0.66      1.32 o
 -17   3   5      163.47      164.63      4.99 o
 -15   3   5      222.44      204.98      4.34 o
 -13   3   5      227.24      239.83      4.76 o
 -11   3   5      846.25      802.44     11.10 o
  -9   3   5        5.83        5.20      0.70 o
  -7   3   5      826.65      900.90      9.37 o
  -5   3   5       22.02       14.71      1.07 o
  -3   3   5       37.94       29.36      1.17 o
  -1   3   5      400.84      412.71      4.35 o
   1   3   5        7.83        7.79      0.73 o
   3   3   5      711.74      729.69      9.06 o
   5   3   5     5051.76     4663.81     62.60 o
   7   3   5      304.60      300.04      6.40 o
   9   3   5        6.01        4.81      0.86 o
  11   3   5       35.58       35.11      1.83 o
  13   3   5       34.58       34.15      2.82 o
  15   3   5       61.01       61.42      3.80 o
  17   3   5       21.86       20.69      2.60 o
  19   3   5       28.59       33.30      3.81 o
 -20   4   5       20.37       22.80      2.80 o
 -18   4   5        0.35        2.20      1.61 o
 -16   4   5      325.37      337.16      7.96 o
 -14   4   5      193.83      198.63      5.73 o
 -12   4   5      531.56      550.69     10.41 o
 -10   4   5      118.38      124.35      3.31 o
  -8   4   5        6.14        6.25      0.89 o
  -6   4   5       22.40       28.95      1.51 o
  -4   4   5       52.29       39.84      1.50 o
  -2   4   5      386.29      380.21      4.90 o
   0   4   5       20.59       19.64      0.98 o
   2   4   5       21.44       22.44      1.40 o
   4   4   5      692.23      690.87      9.68 o
   6   4   5       79.26       77.97      3.41 o
   8   4   5       20.52       18.88      1.83 o
  10   4   5       73.26       69.20      3.71 o
  12   4   5       30.48       39.01      2.95 o
  14   4   5      293.70      304.16      7.56 o
  16   4   5       18.22       21.56      2.79 o
 -17   5   5        3.69        2.28      1.84 o
 -15   5   5       80.73       77.21      4.40 o
 -13   5   5      286.57      272.85      7.23 o
 -11   5   5       72.02       72.90      2.96 o
  -9   5   5      275.14      265.32      5.59 o
  -7   5   5      139.01      138.01      3.83 o
  -5   5   5       99.50       98.23      3.17 o
  -3   5   5      194.78      187.19      3.97 o
  -1   5   5       49.81       53.82      2.74 o
   1   5   5      186.12      188.02      4.52 o
   3   5   5       11.65       11.15      1.59 o
   5   5   5       27.78       24.79      2.19 o
   7   5   5       31.61       31.77      2.80 o
   9   5   5       45.81       42.14      3.20 o
  11   5   5      119.39      145.91      5.27 o
  -8   6   5       21.49       16.92      2.27 o
  -6   6   5       92.38       86.16      4.16 o
  -4   6   5       23.85       23.91      2.48 o
  -2   6   5       62.10       52.91      4.12 o
   0   6   5        4.29        3.21      2.45 o
   2   6   5       36.36       33.95      3.56 o
   4   6   5       12.28       21.82      3.68 o
 -26   0   6      910.54     1022.84     32.09 o
 -24   0   6      440.22      476.00     10.40 o
 -22   0   6       34.37       27.86      2.51 o
 -20   0   6      129.69      141.58      4.60 o
 -18   0   6     1124.07     1098.80     15.95 o
 -16   0   6       60.60       73.39      2.50 o
 -14   0   6      189.68      171.72      3.33 o
 -12   0   6     1143.68     1386.00     16.73 o
 -10   0   6     4716.74     5234.53     67.30 o
  -8   0   6    21227.00    19238.55    214.11 o
  -6   0   6        2.40       23.86      2.35 o
  -4   0   6      350.52      400.46      7.18 o
  -2   0   6      782.84      841.65     10.42 o
   0   0   6      164.00      160.07      3.29 o
   2   0   6        0.50        2.21      0.83 o
   4   0   6      396.44      337.85     10.55 o
   6   0   6      108.65      102.11      3.38 o
   8   0   6     3759.42     3985.09     59.76 o
  10   0   6      158.73      193.57      4.60 o
  12   0   6       54.94       61.74      3.37 o
  14   0   6       39.73       43.90      3.45 o
  16   0   6       11.14       16.97      2.28 o
  18   0   6      396.41      374.62      8.81 o
  20   0   6       11.81        6.60      2.78 o
 -25   1   6       89.12      104.45      4.18 o
 -23   1   6        0.18        0.79      1.26 o
 -21   1   6      358.89      337.06      7.13 o
 -19   1   6        6.80        7.27      2.22 o
 -17   1   6        3.64        7.74      1.37 o
 -15   1   6      964.31     1003.49     11.80 o
 -13   1   6      179.83      177.69      2.44 o
 -11   1   6       90.20       85.01      1.48 o
  -9   1   6      190.75      243.49      3.30 o
  -7   1   6      330.53      317.24      3.33 o
  -5   1   6     1212.80     1204.75     10.61 o
  -3   1   6     7216.83     7187.28     52.16 o
  -1   1   6     3853.48     4024.34     30.83 o
   1   1   6      192.97      199.08      2.69 o
   3   1   6        3.61        2.67      0.62 o
   5   1   6      959.60      994.40     10.78 o
   7   1   6       44.71       36.97      1.57 o
   9   1   6       43.27       49.66      1.99 o
  11   1   6      564.16      565.76      7.20 o
  13   1   6      739.50      784.72      9.22 o
  15   1   6      821.81      787.22      8.91 o
  17   1   6       10.52       13.71      1.74 o
  19   1   6      232.17      215.61      5.95 o
 -24   2   6        6.67        1.21      1.91 o
 -22   2   6       67.80       71.37      4.62 o
 -20   2   6      673.65      611.86     11.20 o
 -18   2   6      458.43      427.88      8.47 o
 -16   2   6     1167.00     1143.90     17.38 o
 -14   2   6     1283.24     1221.45     18.99 o
 -12   2   6      377.29      387.31      7.30 o
 -10   2   6      586.90      657.52      6.86 o
  -8   2   6       79.34       76.66      1.54 o
  -6   2   6      220.60      231.24      2.78 o
  -4   2   6       78.56       92.10      1.43 o
  -2   2   6     1317.80     1643.46     13.26 o
   0   2   6      979.34      996.74      9.42 o
   2   2   6    10837.88    10714.89     96.69 o
   4   2   6      924.12      957.65     10.78 o
   6   2   6      799.10      821.26     10.40 o
   8   2   6      286.22      285.93      4.11 o
  10   2   6        0.01        0.61      0.67 o
  12   2   6      134.78      124.88      2.76 o
  14   2   6       61.79       65.34      3.13 o
  16   2   6       42.13       38.21      2.82 o
  18   2   6       24.12       30.71      3.04 o
 -23   3   6       73.27       75.47      5.05 o
 -21   3   6        1.99        5.46      1.73 o
 -19   3   6      180.87      178.86      5.45 o
 -17   3   6      505.28      490.49     10.89 o
 -15   3   6      340.84      318.36      5.95 o
 -13   3   6      855.29      853.94     11.98 o
 -11   3   6      260.19      260.83      3.66 o
  -9   3   6      400.08      425.24      4.96 o
  -7   3   6      300.83      306.10      3.70 o
  -5   3   6     1116.32     1174.29     12.71 o
  -3   3   6       28.52       42.10      1.45 o
  -1   3   6       56.51       61.35      1.72 o
   1   3   6      988.98     1000.62     10.33 o
   3   3   6      380.67      295.24      6.13 o
   5   3   6      801.74      828.20     14.64 o
   7   3   6     1244.91     1139.60     15.77 o
   9   3   6      426.07      424.66      6.64 o
  11   3   6        2.44        5.13      1.23 o
  13   3   6      176.34      189.41      5.80 o
  15   3   6       34.08       31.61      2.97 o
  17   3   6       71.37       64.63      4.77 o
 -20   4   6        0.80       -1.50      1.50 o
 -18   4   6       11.20       11.21      2.11 o
 -16   4   6      125.55      131.91      6.02 o
 -14   4   6      911.71      868.03     14.78 o
 -12   4   6      169.91      156.23      5.49 o
 -10   4   6        0.46        0.39      1.53 o
  -8   4   6      198.29      209.21      6.32 o
  -6   4   6      350.21      334.37      4.97 o
  -4   4   6      646.52      700.58      7.88 o
  -2   4   6        0.00        0.25      0.56 o
   0   4   6       17.96       25.78      1.35 o
   2   4   6        0.13       -0.78      0.81 o
   4   4   6        1.95        2.63      1.09 o
   6   4   6      485.07      497.86      8.62 o
   8   4   6       30.54       28.00      2.23 o
  10   4   6       30.27       27.34      2.58 o
  12   4   6       79.02       71.65      4.87 o
  14   4   6       21.95        8.71      2.42 o
 -17   5   6      171.42      187.86      6.35 o
 -15   5   6        4.03        3.28      2.86 o
 -13   5   6      305.53      299.03      7.57 o
 -11   5   6      208.07      217.37      5.86 o
  -9   5   6      339.34      339.85      6.56 o
  -7   5   6       22.15       16.70      1.70 o
  -5   5   6      205.61      197.23      4.53 o
  -3   5   6      399.85      385.38      7.19 o
  -1   5   6      165.34      156.17      4.15 o
   1   5   6       44.52       49.50      3.30 o
   3   5   6       43.47       43.12      2.61 o
   5   5   6        3.15        3.48      1.58 o
   7   5   6      164.94      171.02      5.92 o
   9   5   6        3.68        1.80      1.86 o
  11   5   6       22.63       27.36      2.87 o
  -8   6   6       76.92       66.74      3.68 o
  -6   6   6       52.62       57.32      3.56 o
  -4   6   6       80.24       89.69      4.86 o
  -2   6   6       14.52       20.43      2.85 o
   0   6   6       50.23       53.69      5.13 o
   2   6   6      128.75      144.12      9.76 o
 -25   1   7       33.05       36.18      2.76 o
 -23   1   7        6.50        8.45      1.66 o
 -21   1   7       21.60       16.57      2.01 o
 -19   1   7      109.54       96.45      3.52 o
 -17   1   7       99.08       76.11      2.29 o
 -15   1   7        5.09        7.78      0.86 o
 -13   1   7      147.07      144.51      2.25 o
 -11   1   7        1.08        8.05      0.74 o
  -9   1   7        3.20       12.79      1.27 o
  -7   1   7      884.17     1011.35      9.85 o
  -5   1   7      721.14      812.94      7.61 o
  -3   1   7     3852.42     4252.86     31.10 o
  -1   1   7      887.02      948.46      8.51 o
   1   1   7      187.11      216.07      2.77 o
   3   1   7      313.79      302.08      3.90 o
   5   1   7      872.98      852.14      9.53 o
   7   1   7      230.79      216.38      3.57 o
   9   1   7      416.46      418.76      5.70 o
  11   1   7      847.45      838.41      9.94 o
  13   1   7        5.92        3.95      0.94 o
  15   1   7       58.63       62.18      2.49 o
  17   1   7       17.40       13.72      1.84 o
  19   1   7       88.72       78.71      7.10 o
 -24   2   7       60.31       54.28      4.19 o
 -22   2   7       81.23       73.42      4.99 o
 -20   2   7       71.29       56.86      3.34 o
 -18   2   7      131.34      120.91      4.13 o
 -16   2   7     2306.44     2281.38     31.42 o
 -14   2   7     2332.85     2263.23     30.83 o
 -12   2   7       29.94       27.58      2.06 o
 -10   2   7      956.86      930.92     10.15 o
  -8   2   7     1062.65     1025.24     11.88 o
  -6   2   7      141.88      115.80      1.91 o
  -4   2   7       64.22       69.30      1.30 o
  -2   2   7       58.51       37.75      1.34 o
   0   2   7     2026.19     2160.12     17.80 o
   2   2   7     2233.03     2316.97     21.78 o
   4   2   7       11.05        8.63      0.95 o
   6   2   7     1143.72     1104.35     14.65 o
   8   2   7      369.77      335.49      4.99 o
  10   2   7      122.00      111.43      2.51 o
  12   2   7       95.86       89.94      2.79 o
  14   2   7       17.53       20.69      2.15 o
  16   2   7       25.62       25.98      3.12 o
  18   2   7      446.41      462.35     10.13 o
 -23   3   7      139.02      126.25      5.85 o
 -21   3   7       10.77        8.54      2.77 o
 -19   3   7       11.08       10.77      1.97 o
 -17   3   7       59.45       62.97      2.82 o
 -15   3   7     1087.42     1089.88     15.38 o
 -13   3   7      378.90      389.01      6.69 o
 -11   3   7     2940.71     2884.59     30.35 o
  -9   3   7      280.99      289.07      3.78 o
  -7   3   7      355.77      334.07      4.24 o
  -5   3   7      198.87      220.10      3.05 o
  -3   3   7      126.89      123.85      2.49 o
  -1   3   7        4.29        3.84      0.86 o
   1   3   7      453.20      466.70      6.33 o
   3   3   7     3293.98     3189.52     38.59 o
   5   3   7     3128.91     3086.90     39.67 o
   7   3   7     2088.98     2099.48     26.63 o
   9   3   7       35.27       30.87      1.82 o
  11   3   7       44.01       48.93      2.84 o
  13   3   7        0.24       -0.36      2.20 o
  15   3   7       48.96       62.56      4.71 o
  17   3   7        7.60       10.23      2.59 o
 -20   4   7      129.69      151.77      5.51 o
 -18   4   7        1.68        0.43      1.51 o
 -16   4   7      130.21      135.98      5.01 o
 -14   4   7      139.57      135.75      5.77 o
 -12   4   7       60.46       65.45      3.27 o
 -10   4   7       16.13       14.49      1.44 o
  -8   4   7       32.22       37.47      2.07 o
  -6   4   7      215.38      231.19      4.28 o
  -4   4   7     1222.55     1155.72     12.81 o
  -2   4   7        6.71        5.54      0.82 o
   0   4   7        1.60        0.64      0.67 o
   2   4   7       26.20       27.02      1.50 o
   4   4   7      170.69      149.89      4.12 o
   6   4   7       97.39       89.18      3.31 o
   8   4   7       35.38       34.37      3.40 o
  10   4   7       27.59       29.40      3.36 o
  12   4   7      430.11      442.08     11.73 o
  14   4   7       45.21       52.28      4.58 o
 -15   5   7        1.69        2.78      1.84 o
 -13   5   7        4.75        4.51      1.84 o
 -11   5   7       99.05       99.72      3.32 o
  -9   5   7      171.33      156.60      4.11 o
  -7   5   7       85.79       85.45      3.08 o
  -5   5   7      142.63      122.25      4.21 o
  -3   5   7        2.82        4.36      1.31 o
  -1   5   7       94.02       99.07      4.00 o
   1   5   7       19.08       17.90      2.23 o
   3   5   7       10.73       16.98      2.20 o
   5   5   7       72.38       80.11      5.06 o
   7   5   7       22.74       17.71      3.01 o
   9   5   7       62.58       63.52      4.68 o
  -6   6   7        0.00       -0.31      1.88 o
  -4   6   7        1.41       -0.88      1.80 o
  -2   6   7      139.19      151.23      8.41 o
   0   6   7      147.32      149.96      9.26 o
 -26   0   8      153.85      199.80     11.25 o
 -24   0   8      372.65      421.24     11.30 o
 -22   0   8       41.16       40.21      4.14 o
 -20   0   8      242.32      220.79     12.41 o
 -18   0   8      683.56      642.25     11.76 o
 -16   0   8      481.34      382.01      7.75 o
 -14   0   8      322.11      320.31      6.67 o
 -12   0   8       19.09       27.92      3.71 o
 -10   0   8      710.08      871.64     14.58 o
  -8   0   8      445.02      625.99     10.95 o
  -6   0   8      237.88      248.96      5.47 o
  -4   0   8       65.56       77.29      3.40 o
  -2   0   8     2959.61     2821.44     32.72 o
   0   0   8    11120.22    10320.78    134.31 o
   2   0   8      256.75      276.98     20.01 o
   4   0   8        0.10        1.16      1.17 o
   6   0   8       32.65       32.04      2.92 o
   8   0   8        6.53        9.48      1.92 o
  10   0   8        2.72        4.01      1.26 o
  12   0   8      127.22      115.24      3.94 o
  14   0   8        0.70       -1.46      1.49 o
  16   0   8     1845.81     1824.31     30.67 o
  18   0   8      596.51      609.32     16.29 o
 -25   1   8       33.86       44.21      3.23 o
 -23   1   8      336.88      332.84      7.35 o
 -21   1   8      686.03      641.51     11.15 o
 -19   1   8      148.70      158.93      3.93 o
 -17   1   8      135.68       95.90      2.60 o
 -15   1   8       38.00       45.71      1.31 o
 -13   1   8      110.00      126.90      2.28 o
 -11   1   8      919.04     1063.17     14.35 o
  -9   1   8       49.47       38.29      1.71 o
  -7   1   8     3404.52     3602.39     41.65 o
  -5   1   8     2133.01     2150.06     20.06 o
  -3   1   8     2034.21     2138.29     19.91 o
  -1   1   8      633.10      747.08      8.48 o
   1   1   8     1374.62     1501.48     13.77 o
   3   1   8      218.37      243.48      4.57 o
   5   1   8       21.92       20.79      1.75 o
   7   1   8       53.63       50.86      2.19 o
   9   1   8      337.75      337.60      5.06 o
  11   1   8      350.71      361.92      6.19 o
  13   1   8       40.45       44.99      2.23 o
  15   1   8        4.01        2.76      1.18 o
  17   1   8       13.00       12.61      2.24 o
 -24   2   8       31.78       30.14      3.29 o
 -22   2   8        0.02       -1.43      1.43 o
 -20   2   8       95.46       87.64      6.16 o
 -18   2   8       53.87       50.76      2.98 o
 -16   2   8     2617.28     2497.57     34.12 o
 -14   2   8      234.95      224.16      5.37 o
 -12   2   8     2495.60     2453.01     23.02 o
 -10   2   8      149.95      119.01      2.13 o
  -8   2   8       56.51       52.25      1.46 o
  -6   2   8      198.64      241.84      4.14 o
  -4   2   8      906.03      993.55      8.81 o
  -2   2   8        2.48        3.12      0.58 o
   0   2   8        0.11        1.00      0.56 o
   2   2   8      362.86      364.75      4.54 o
   4   2   8      168.66      169.92      3.10 o
   6   2   8     5000.05     4636.54     54.16 o
   8   2   8        5.97        4.19      1.18 o
  10   2   8      605.53      584.35      8.28 o
  12   2   8       67.20       61.40      2.80 o
  14   2   8        0.02        1.11      1.28 o
  16   2   8        3.19        3.13      1.89 o
 -23   3   8       36.18       33.26      3.62 o
 -21   3   8       18.36       15.28      2.19 o
 -19   3   8       62.56       57.27      4.30 o
 -17   3   8      525.02      527.84      8.84 o
 -15   3   8      464.70      458.79      7.77 o
 -13   3   8      240.32      251.79      5.66 o
 -11   3   8     1054.81     1034.12     11.49 o
  -9   3   8       22.33       21.48      1.22 o
  -7   3   8      159.54      170.90      3.73 o
  -5   3   8      839.73      810.62     10.76 o
  -3   3   8        0.80       -0.39      0.65 o
  -1   3   8        1.68       -0.35      0.67 o
   1   3   8     1463.92     1482.38     17.36 o
   3   3   8      432.96      425.91      7.40 o
   5   3   8     1033.46     1048.47     14.87 o
   7   3   8      291.05      285.95      5.98 o
   9   3   8       80.68       81.76      3.19 o
  11   3   8        1.91        3.26      1.83 o
  13   3   8       29.43       20.25      2.91 o
  15   3   8        1.55        6.68      2.32 o
 -20   4   8       11.06       14.18      2.34 o
 -18   4   8       58.01       58.77      3.80 o
 -16   4   8      284.28      297.96      7.45 o
 -14   4   8      262.28      255.91      6.58 o
 -12   4   8       30.63       25.91      1.76 o
 -10   4   8       92.70       84.47      2.88 o
  -8   4   8       10.19       11.20      1.38 o
  -6   4   8       47.09       71.03      3.56 o
  -4   4   8       19.05       35.32      1.66 o
  -2   4   8      218.11      201.34      3.59 o
   0   4   8       91.33       87.78      2.20 o
   2   4   8      533.36      532.63      9.06 o
   4   4   8       19.04       22.19      2.00 o
   6   4   8       26.94       24.75      2.75 o
   8   4   8        0.41        1.48      1.77 o
  10   4   8       79.62       87.61      5.46 o
  12   4   8       10.54       19.93      3.12 o
 -15   5   8       10.17        6.53      1.97 o
 -13   5   8       11.58        8.93      2.53 o
 -11   5   8       24.59       19.66      1.90 o
  -9   5   8        0.82        0.34      1.12 o
  -7   5   8      172.67      174.08      5.08 o
  -5   5   8      337.14      319.09      7.21 o
  -3   5   8        1.13       -0.42      1.65 o
  -1   5   8       20.92       18.87      2.25 o
   1   5   8       99.79      115.18      4.46 o
   3   5   8        0.06        0.08      1.34 o
   5   5   8      110.52      119.47      7.89 o
   7   5   8        0.26        0.74      1.50 o
 -25   1   9      411.74      445.67     10.44 o
 -23   1   9      111.19      135.76      5.08 o
 -21   1   9       37.71       36.48      2.55 o
 -19   1   9      638.44      574.95      7.86 o
 -17   1   9       25.44       37.43      1.28 o
 -15   1   9      117.21       96.80      2.00 o
 -13   1   9      466.74      488.90      7.20 o
 -11   1   9       76.51       68.32      2.05 o
  -9   1   9      193.31      173.36      3.41 o
  -7   1   9     4802.12     5056.55     64.41 o
  -5   1   9       91.12       91.71      2.30 o
  -3   1   9       23.70       23.66      1.42 o
  -1   1   9      149.28      161.32      2.98 o
   1   1   9      150.03      142.59      2.62 o
   3   1   9       81.05       79.24      2.17 o
   5   1   9        2.00        1.14      0.80 o
   7   1   9      114.06      104.84      2.74 o
   9   1   9     1543.58     1523.80     16.49 o
  11   1   9       24.13       29.17      1.85 o
  13   1   9        4.80        3.74      1.25 o
  15   1   9        0.69        2.13      1.86 o
  17   1   9       11.72       13.40      2.24 o
 -24   2   9       31.81       39.83      3.69 o
 -22   2   9       10.83       12.44      4.40 o
 -20   2   9       89.53       74.56      3.58 o
 -18   2   9       16.66       13.04      1.96 o
 -16   2   9       20.53       15.38      1.93 o
 -14   2   9       37.95       31.50      1.53 o
 -12   2   9     1320.69     1278.72     13.71 o
 -10   2   9       15.92       18.39      1.24 o
  -8   2   9      362.16      341.90      5.57 o
  -6   2   9        9.38        3.27      1.04 o
  -4   2   9     1894.84     1965.02     17.46 o
  -2   2   9       26.50       24.02      1.04 o
   0   2   9       61.97       70.62      1.88 o
   2   2   9      473.49      482.96      5.86 o
   4   2   9     1756.34     1706.79     17.36 o
   6   2   9      528.51      518.96      6.26 o
   8   2   9     1658.35     1626.42     20.39 o
  10   2   9       13.59       14.82      1.65 o
  12   2   9       25.80       28.76      2.25 o
  14   2   9      356.74      378.91     10.05 o
  16   2   9        9.37       10.80      2.58 o
 -23   3   9       13.47       15.32      2.85 o
 -21   3   9        0.22        0.52      1.47 o
 -19   3   9        6.54        7.40      1.86 o
 -17   3   9      261.69      266.94      5.67 o
 -15   3   9       26.76       33.54      2.18 o
 -13   3   9     5097.89     4960.99     56.72 o
 -11   3   9      288.50      288.46      4.36 o
  -9   3   9        3.05        2.18      0.79 o
  -7   3   9      171.34      178.50      3.60 o
  -5   3   9        4.41        5.36      0.84 o
  -3   3   9        8.32        9.42      0.95 o
  -1   3   9       35.39       23.83      3.64 o
   1   3   9      132.96      124.64      3.25 o
   3   3   9     2794.12     2736.50     37.54 o
   5   3   9      508.05      527.78     11.98 o
   7   3   9        1.13        3.78      1.82 o
   9   3   9       31.05       31.99      3.25 o
  11   3   9       11.12        7.79      2.77 o
  13   3   9        9.12       10.58      3.43 o
  15   3   9      198.96      217.18     10.41 o
 -20   4   9      127.42      136.38      5.33 o
 -18   4   9        8.68        9.19      2.10 o
 -16   4   9        0.13       -1.40      1.40 o
 -14   4   9       24.63       23.36      2.58 o
 -12   4   9      125.22      122.06      4.33 o
 -10   4   9        4.00        2.75      1.11 o
  -8   4   9        1.80        1.80      1.34 o
  -6   4   9      331.78      265.76      6.12 o
  -4   4   9       66.46       55.83      2.09 o
  -2   4   9      296.41      256.44      4.55 o
   0   4   9      137.32      144.91      3.00 o
   2   4   9       10.86       14.38      2.36 o
   4   4   9      484.36      473.16     17.65 o
   6   4   9        5.90        5.27      2.27 o
   8   4   9      181.76      163.47      6.61 o
  10   4   9       70.16       70.56      6.07 o
  12   4   9       11.96       16.59      3.74 o
 -15   5   9        9.66        8.47      2.28 o
 -13   5   9       31.17       40.62      3.19 o
 -11   5   9       44.91       47.25      2.55 o
  -9   5   9       58.13       55.26      4.49 o
  -7   5   9        1.11        2.61      1.44 o
  -5   5   9      164.99      179.56      6.64 o
  -3   5   9      180.05      199.16      6.84 o
  -1   5   9      201.44      218.53      7.54 o
   1   5   9       13.34       21.56      2.53 o
   3   5   9      180.70      204.69      7.37 o
   5   5   9       45.59       52.94      4.31 o
   7   5   9       63.07       64.81      4.24 o
 -26   0  10       52.76       57.89      6.95 o
 -24   0  10        6.95        6.67      1.90 o
 -22   0  10        2.45        3.95      2.15 o
 -20   0  10      990.54      866.37     19.16 o
 -18   0  10     1211.02     1087.68     18.59 o
 -16   0  10        7.96        0.23      1.01 o
 -14   0  10      286.01      332.91      7.25 o
 -12   0  10      193.45      208.19      6.54 o
 -10   0  10      231.84      183.69      5.96 o
  -8   0  10       32.40       33.93      3.14 o
  -6   0  10      238.81      210.18      7.77 o
  -4   0  10      231.04      203.38      6.43 o
  -2   0  10     9507.61     9410.79    137.48 o
   0   0  10      294.78      274.50     14.17 o
   2   0  10     1737.00     1814.28     35.99 o
   4   0  10      171.77      165.81      6.20 o
   6   0  10       13.74       10.09      3.64 o
   8   0  10      448.82      447.14      9.58 o
  10   0  10      413.54      403.57     14.11 o
  12   0  10        1.56        2.44      1.74 o
  14   0  10      258.18      266.48      7.72 o
  16   0  10      196.36      206.84      8.66 o
 -25   1  10       75.87       92.86      4.53 o
 -23   1  10        0.07       -1.42      1.58 o
 -21   1  10       24.32       23.57      4.27 o
 -19   1  10      308.22      247.49      4.74 o
 -17   1  10      200.65      209.11      4.23 o
 -15   1  10       18.61       21.13      2.05 o
 -13   1  10      214.34      210.00      4.71 o
 -11   1  10      766.77      776.19     11.90 o
  -9   1  10       23.01       41.10      2.11 o
  -7   1  10       15.44        6.43      1.06 o
  -5   1  10      331.55      393.87     10.03 o
  -3   1  10        0.27       -0.39      0.79 o
  -1   1  10        0.26        0.69      0.87 o
   1   1  10     1097.48     1063.48     11.69 o
   3   1  10       69.54       75.03      2.25 o
   5   1  10      114.59      112.89      3.19 o
   7   1  10     1022.42     1004.02     12.58 o
   9   1  10      511.53      496.26      7.44 o
  11   1  10      103.75      104.74      3.43 o
  13   1  10        9.08        9.05      2.14 o
  15   1  10       31.20       30.64      2.96 o
 -24   2  10        2.76        4.55      1.97 o
 -22   2  10       49.32       40.55      3.56 o
 -20   2  10       46.63       39.12      2.81 o
 -18   2  10       35.14       34.58      2.56 o
 -16   2  10       18.22       20.20      1.70 o
 -14   2  10      677.59      684.62      8.07 o
 -12   2  10     1940.53     1962.94     22.10 o
 -10   2  10     2017.17     2026.39     26.50 o
  -8   2  10     1133.64     1201.51     15.51 o
  -6   2  10      200.01      212.79      3.43 o
  -4   2  10       95.67      111.86      2.12 o
  -2   2  10       59.40       58.69      1.78 o
   0   2  10      528.16      535.33      6.50 o
   2   2  10      203.08      208.35      3.29 o
   4   2  10      428.01      434.90      5.58 o
   6   2  10       27.01       28.90      2.34 o
   8   2  10      709.17      703.78     12.17 o
  10   2  10      298.33      284.84      6.01 o
  12   2  10      235.69      227.89      6.23 o
  14   2  10       32.54       33.01      3.50 o
 -23   3  10       86.37       89.97      5.41 o
 -21   3  10        2.00        1.43      1.72 o
 -19   3  10       95.81      103.22      4.17 o
 -17   3  10      193.22      185.59      4.65 o
 -15   3  10     1171.19     1169.77     16.05 o
 -13   3  10      837.30      843.84     10.84 o
 -11   3  10      173.62      168.92      3.53 o
  -9   3  10        9.98        8.38      1.11 o
  -7   3  10      127.51      117.45      4.34 o
  -5   3  10      206.57      196.33      3.40 o
  -3   3  10       71.07       44.74      1.75 o
  -1   3  10        0.00        0.66      0.90 o
   1   3  10      206.78      195.51      4.37 o
   3   3  10     1122.39     1102.06     17.22 o
   5   3  10      197.42      197.96     10.01 o
   7   3  10      197.90      190.13      6.23 o
   9   3  10       89.51       86.06      3.97 o
  11   3  10       14.13       15.90      2.80 o
  13   3  10        0.17       -1.26      3.26 o
 -20   4  10      101.83      100.09      4.78 o
 -18   4  10       74.68       71.37      4.09 o
 -16   4  10      487.46      503.02     10.27 o
 -14   4  10       98.46       99.06      4.08 o
 -12   4  10        0.08        2.32      1.10 o
 -10   4  10       33.19       40.80      2.29 o
  -8   4  10        5.63        4.77      1.38 o
  -6   4  10      139.29      115.26      4.12 o
  -4   4  10      322.76      282.26      4.97 o
  -2   4  10      148.57      131.73      3.15 o
   0   4  10       19.43       22.00      2.13 o
   2   4  10      474.04      479.00     13.80 o
   4   4  10      823.32      817.14     20.58 o
   6   4  10      707.66      682.60     18.23 o
   8   4  10      181.58      163.42     11.58 o
  10   4  10        0.01       -1.19      2.04 o
 -15   5  10      183.21      211.15      7.50 o
 -13   5  10      175.22      191.56      8.49 o
 -11   5  10        0.02        0.69      1.32 o
  -9   5  10        3.80        3.53      1.67 o
  -7   5  10        0.07       -0.17      1.29 o
  -5   5  10       44.54       35.99      3.40 o
  -3   5  10      255.05      245.52      7.80 o
  -1   5  10      117.47      126.10      5.57 o
   1   5  10        2.72        3.76      1.93 o
   3   5  10      705.01      761.47     20.47 o
   5   5  10        0.38        0.99      2.45 o
 -25   1  11      292.41      344.08     11.61 o
 -23   1  11       18.82       22.82      2.59 o
 -21   1  11        1.64        5.18      2.10 o
 -19   1  11        3.37        1.98      1.09 o
 -17   1  11       87.96       75.96      3.26 o
 -15   1  11      544.27      524.62      9.07 o
 -13   1  11       13.77        9.85      1.24 o
 -11   1  11     1068.15     1025.00     15.29 o
  -9   1  11     1372.87     1357.64     17.29 o
  -7   1  11       86.68      105.00      2.89 o
  -5   1  11        3.12        6.91      1.23 o
  -3   1  11      211.18      232.84      5.19 o
  -1   1  11      335.72      325.49      6.56 o
   1   1  11      312.21      332.50      5.46 o
   3   1  11      298.35      315.02      5.97 o
   5   1  11       19.26       21.85      1.83 o
   7   1  11     2386.43     2353.38     28.95 o
   9   1  11        0.10        0.80      1.17 o
  11   1  11      219.09      213.85      5.05 o
  13   1  11       20.35       20.19      2.39 o
  15   1  11        4.44        4.26      2.67 o
 -24   2  11       73.35       60.63      8.93 o
 -22   2  11      734.04      714.58     18.36 o
 -20   2  11       43.10       49.82      3.63 o
 -18   2  11      172.54      164.96      4.82 o
 -16   2  11      173.98      175.41      3.83 o
 -14   2  11      900.14      880.08     11.08 o
 -12   2  11      162.84      173.19      3.55 o
 -10   2  11     1848.98     1766.85     22.04 o
  -8   2  11        4.23        1.96      0.85 o
  -6   2  11      986.64      998.56     14.52 o
  -4   2  11     1732.27     1749.64     15.99 o
  -2   2  11       48.46       62.11      2.08 o
   0   2  11        9.05        4.13      0.92 o
   2   2  11        2.16        4.27      1.12 o
   4   2  11        2.87        3.20      1.23 o
   6   2  11      238.37      237.76      5.84 o
   8   2  11       40.19       48.64      4.01 o
  10   2  11      261.85      260.05      5.85 o
  12   2  11      221.00      208.16      7.25 o
  14   2  11        0.56        3.07      2.13 o
 -21   3  11       68.83       74.20      4.13 o
 -19   3  11        0.30        3.27      1.47 o
 -17   3  11       11.96       16.69      2.69 o
 -15   3  11      501.76      492.90      8.47 o
 -13   3  11      178.75      176.15      4.09 o
 -11   3  11       91.87      109.15      3.18 o
  -9   3  11        3.21        5.76      1.20 o
  -7   3  11        0.91       -0.73      0.73 o
  -5   3  11       87.33       60.25      2.20 o
  -3   3  11      199.69      156.01      3.24 o
  -1   3  11      259.10      226.39      4.77 o
   1   3  11        9.69       12.61      1.60 o
   3   3  11      233.02      222.38     10.12 o
   5   3  11        5.20        3.44      1.70 o
   7   3  11        6.69        6.08      1.89 o
   9   3  11       52.21       49.49      3.38 o
  11   3  11        0.51        3.37      2.35 o
 -18   4  11        2.44        3.09      1.67 o
 -16   4  11      113.60      120.09      4.64 o
 -14   4  11       92.23       85.41      4.06 o
 -12   4  11      478.43      503.41      9.61 o
 -10   4  11      138.09      138.96      4.39 o
  -8   4  11       52.59       47.24      2.52 o
  -6   4  11      269.56      261.83      5.40 o
  -4   4  11       18.86       13.93      1.73 o
  -2   4  11       18.95       23.03      1.83 o
   0   4  11       44.70       52.16      4.68 o
   2   4  11      113.63       71.94      6.12 o
   4   4  11       16.63       18.37      3.27 o
   6   4  11      459.60      403.25     18.86 o
   8   4  11        1.75       -2.65      2.65 o
 -13   5  11        7.51        1.51      2.06 o
 -11   5  11        2.43        0.82      1.42 o
  -9   5  11        5.53        5.61      1.71 o
  -7   5  11       10.51        3.43      1.86 o
  -5   5  11      135.98      126.75      7.58 o
  -3   5  11        5.57        3.73      1.86 o
  -1   5  11       29.69       46.24      4.46 o
   1   5  11      136.75      159.11      7.17 o
   3   5  11      165.87      194.81      9.59 o
 -26   0  12       21.12       25.80      5.29 o
 -24   0  12       62.57       47.51      3.89 o
 -22   0  12        2.64        4.07      1.90 o
 -20   0  12      393.93      324.65      9.56 o
 -18   0  12      652.98      571.45     15.71 o
 -16   0  12      537.71      422.93      9.04 o
 -14   0  12      321.71      301.69     11.91 o
 -12   0  12       57.80       65.65      3.96 o
 -10   0  12     1194.53     1205.01     25.26 o
  -8   0  12        2.98        0.53      1.65 o
  -6   0  12      604.11      597.74     16.87 o
  -4   0  12       99.62       79.74      4.21 o
  -2   0  12        0.84        2.32      1.64 o
   0   0  12      141.05      165.87     10.75 o
   2   0  12      452.41      420.89     11.67 o
   4   0  12        0.03       -1.16      1.40 o
   6   0  12      254.06      251.41     12.57 o
   8   0  12        0.02        1.77      1.98 o
  10   0  12     1987.03     1976.66     32.86 o
  12   0  12       22.96       20.33      2.85 o
  14   0  12        1.23       -0.21      2.37 o
 -25   1  12       12.98       12.91      2.86 o
 -23   1  12       29.02       26.57      3.51 o
 -21   1  12       50.98       49.94      2.75 o
 -19   1  12        4.12        5.74      1.53 o
 -17   1  12      413.00      369.56      7.22 o
 -15   1  12       31.06       33.80      2.00 o
 -13   1  12      195.32      190.85      4.64 o
 -11   1  12     3499.35     3409.42     45.00 o
  -9   1  12       16.66       18.04      1.59 o
  -7   1  12      763.23      760.16     14.19 o
  -5   1  12       15.22       11.80      1.53 o
  -3   1  12      333.11      348.20      6.21 o
  -1   1  12      371.83      386.00      7.56 o
   1   1  12     1884.66     1889.86     21.77 o
   3   1  12      320.74      318.66      7.39 o
   5   1  12      280.75      290.68      6.69 o
   7   1  12     1366.06     1393.04     20.79 o
   9   1  12      609.52      606.74      9.77 o
  11   1  12      207.42      219.32      7.88 o
  13   1  12        5.10        6.84      1.72 o
 -24   2  12      270.03      310.98     10.99 o
 -22   2  12       44.12       48.84      4.79 o
 -20   2  12        4.57        4.58      1.44 o
 -18   2  12       12.68       14.34      1.84 o
 -16   2  12      217.43      223.18      4.69 o
 -14   2  12       13.12       13.07      1.37 o
 -12   2  12      124.25      124.56      3.59 o
 -10   2  12      587.02      576.41      8.80 o
  -8   2  12       13.93       14.94      1.15 o
  -6   2  12      994.46     1016.21     11.53 o
  -4   2  12        4.12        5.15      1.06 o
  -2   2  12       51.81       49.20      2.08 o
   0   2  12       86.81       74.39      4.50 o
   2   2  12        0.60       -0.33      1.14 o
   4   2  12      150.06      151.23      4.63 o
   6   2  12       18.88       23.03      2.58 o
   8   2  12        8.86        7.44      2.03 o
  10   2  12        0.19        0.86      1.52 o
  12   2  12       15.17       15.45      2.86 o
 -21   3  12       25.25       37.27      8.77 o
 -19   3  12       21.85       20.87      2.92 o
 -17   3  12      117.51      120.24      5.35 o
 -15   3  12      302.81      318.57      7.28 o
 -13   3  12       44.44       46.47      2.63 o
 -11   3  12      149.91      144.75      3.81 o
  -9   3  12        1.36        0.73      0.90 o
  -7   3  12      131.90      130.36      5.59 o
  -5   3  12       50.75       25.43      1.78 o
  -3   3  12       30.24       31.02      2.77 o
  -1   3  12      188.01      154.15      3.95 o
   1   3  12       61.08       61.91      3.50 o
   3   3  12        3.19        5.11      1.80 o
   5   3  12       62.96       61.62      4.07 o
   7   3  12       11.21       10.45      2.14 o
   9   3  12       25.48       30.26      3.52 o
 -18   4  12        1.56        1.34      1.84 o
 -16   4  12      407.99      434.82     11.31 o
 -14   4  12        4.25        3.55      2.75 o
 -12   4  12     1738.75     1796.77     40.01 o
 -10   4  12       82.31       89.85      4.64 o
  -8   4  12        9.80        8.73      1.40 o
  -6   4  12       13.71       21.10      1.84 o
  -4   4  12        0.31        0.03      0.86 o
  -2   4  12        0.40       -0.28      1.31 o
   0   4  12       89.26       91.72      5.61 o
   2   4  12      476.23      472.63     23.65 o
   4   4  12     1477.36     1388.48     62.19 o
   6   4  12      745.45      763.82     29.44 o
 -11   5  12       35.43       30.40      2.65 o
  -9   5  12       77.62       80.37      3.97 o
  -7   5  12       10.20        9.34      2.28 o
  -5   5  12       46.06       53.08      4.14 o
  -3   5  12        1.73        3.73      2.01 o
  -1   5  12       17.50       15.23      2.78 o
 -25   1  13      151.71      178.47     17.70 o
 -23   1  13        0.27        0.18      2.65 o
 -21   1  13      142.52      135.59      4.45 o
 -19   1  13      337.37      316.63      7.54 o
 -17   1  13      183.91      170.47      4.13 o
 -15   1  13      137.42      146.06      4.61 o
 -13   1  13      128.25      126.55      3.83 o
 -11   1  13      811.99      805.91     11.62 o
  -9   1  13      728.68      746.45     12.32 o
  -7   1  13      475.24      456.48     11.41 o
  -5   1  13       19.80       16.05      1.81 o
  -3   1  13      254.31      259.48      5.32 o
  -1   1  13     1049.54     1050.54     17.95 o
   1   1  13        0.67        1.76      1.13 o
   3   1  13       63.99       66.40      4.37 o
   5   1  13      199.56      201.89      8.83 o
   7   1  13       27.22       22.73      2.32 o
   9   1  13      120.05      119.85      4.54 o
  11   1  13      255.90      250.50      6.89 o
 -22   2  13      100.20       85.40      5.83 o
 -20   2  13        0.13        0.77      1.50 o
 -18   2  13       33.34       42.38      2.55 o
 -16   2  13        1.36        2.53      1.20 o
 -14   2  13        5.17        7.02      1.27 o
 -12   2  13       47.32       44.94      2.41 o
 -10   2  13       40.19       46.23      2.34 o
  -8   2  13      248.22      254.83      4.45 o
  -6   2  13       29.45       44.15      2.14 o
  -4   2  13        1.17        1.77      0.99 o
  -2   2  13      239.28      200.54      4.53 o
   0   2  13        7.02        5.99      1.53 o
   2   2  13      129.18      118.98      4.90 o
   4   2  13      200.18      205.03      6.62 o
   6   2  13       98.05       98.27      4.70 o
   8   2  13       71.20       67.83      7.41 o
  10   2  13       37.37       37.65      3.17 o
 -21   3  13       42.83       43.82      4.79 o
 -19   3  13      425.00      431.28     11.05 o
 -17   3  13      136.90      136.80      5.71 o
 -15   3  13      369.77      378.79      6.90 o
 -13   3  13        2.46        2.00      1.20 o
 -11   3  13       33.61       34.31      2.45 o
  -9   3  13       42.48       37.89      2.07 o
  -7   3  13      186.30      181.18      4.74 o
  -5   3  13        6.86        3.09      1.24 o
  -3   3  13     1285.33     1178.10     22.54 o
  -1   3  13      184.63      161.01      5.83 o
   1   3  13      169.11      174.25      4.99 o
   3   3  13       19.60       21.02      3.71 o
   5   3  13       38.18       52.39      4.00 o
   7   3  13        6.30        4.54      2.03 o
   9   3  13       10.52        8.64      4.12 o
 -16   4  13       14.80       13.78      2.73 o
 -14   4  13      110.92      106.19      7.56 o
 -12   4  13      198.95      181.80      6.45 o
 -10   4  13       91.05       79.39      3.69 o
  -8   4  13       44.84       56.85      2.88 o
  -6   4  13        0.48        2.17      1.12 o
  -4   4  13        9.82        4.47      1.84 o
  -2   4  13        0.94       -0.66      1.87 o
   0   4  13       49.39       66.63      5.49 o
   2   4  13       54.61       60.84      5.36 o
   4   4  13       23.41       39.45      5.79 o
  -7   5  13        1.41        0.50      1.76 o
  -5   5  13       60.88       86.72      5.37 o
 -24   0  14      343.49      385.79     11.26 o
 -22   0  14      111.50      107.62      5.40 o
 -20   0  14        7.62        3.06      3.31 o
 -18   0  14        0.76        0.83      1.64 o
 -16   0  14       78.41       82.04      6.29 o
 -14   0  14      323.98      335.31     10.05 o
 -12   0  14      154.47      149.48      6.20 o
 -10   0  14     3304.35     3149.35     60.44 o
  -8   0  14     4077.41     3940.51     86.84 o
  -6   0  14      119.37      118.99      5.61 o
  -4   0  14       21.73       19.65      2.68 o
  -2   0  14      143.23      154.22     16.71 o
   0   0  14      341.77      350.65     15.55 o
   2   0  14      339.67      321.54     14.89 o
   4   0  14       82.06       82.04      7.28 o
   6   0  14      100.09      110.16      8.93 o
   8   0  14     4986.13     4906.95     74.80 o
  10   0  14      202.48      225.71      7.40 o
 -23   1  14        0.18       -0.66      1.87 o
 -21   1  14      153.14      146.85      4.85 o
 -19   1  14      143.56      132.84      4.67 o
 -17   1  14       61.17       61.88      3.06 o
 -15   1  14      538.44      512.45      8.50 o
 -13   1  14      411.87      406.07      7.18 o
 -11   1  14      116.17      116.08      5.73 o
  -9   1  14     2079.96     2048.35     28.97 o
  -7   1  14      149.48      132.23      4.17 o
  -5   1  14       16.22       14.61      2.21 o
  -3   1  14       69.43       66.89      2.83 o
  -1   1  14       68.73       68.03      3.29 o
   1   1  14       43.97       40.81      3.54 o
   3   1  14      123.73      114.61      4.84 o
   5   1  14        2.01        3.20      1.74 o
   7   1  14       33.96       31.88      3.24 o
   9   1  14        6.50        3.63      1.74 o
  11   1  14       74.82       82.29      4.54 o
 -22   2  14       69.37       63.39      5.38 o
 -20   2  14      105.37      132.28      6.66 o
 -18   2  14       27.35       30.58      2.26 o
 -16   2  14       18.50       14.87      1.57 o
 -14   2  14       23.36       21.97      1.82 o
 -12   2  14      159.04      170.86      5.87 o
 -10   2  14       16.86       15.10      1.59 o
  -8   2  14        0.00        1.53      0.95 o
  -6   2  14       26.07       19.22      1.67 o
  -4   2  14       52.28       44.72      3.25 o
  -2   2  14      142.21      113.78      3.87 o
   0   2  14       56.87       53.04      3.15 o
   2   2  14      171.46      171.83      6.03 o
   4   2  14       20.36       18.35      2.61 o
   6   2  14       56.06       56.21      4.19 o
   8   2  14       10.75       12.11      2.47 o
 -19   3  14        1.23        0.09      1.89 o
 -17   3  14       31.51       27.84      3.17 o
 -15   3  14        0.02        0.36      1.04 o
 -13   3  14       78.86       90.16      3.26 o
 -11   3  14       16.08       15.86      1.70 o
  -9   3  14        2.01        4.07      1.27 o
  -7   3  14        3.33        3.04      1.22 o
  -5   3  14      126.98      135.16      4.14 o
  -3   3  14      126.12      134.70      4.23 o
  -1   3  14       26.48       30.20      2.44 o
   1   3  14        8.63       10.16      2.16 o
   3   3  14      217.67      246.70      7.68 o
   5   3  14        1.58        3.09      1.97 o
   7   3  14      124.21      141.72      6.05 o
 -16   4  14        0.65       -1.25      1.78 o
 -14   4  14     1171.88     1280.60     24.41 o
 -12   4  14       46.59       64.37      3.55 o
 -10   4  14       73.91       90.34      5.25 o
  -8   4  14       42.17       44.71      3.08 o
  -6   4  14       32.90       30.19      3.24 o
  -4   4  14        0.47        1.28      1.70 o
  -2   4  14       64.09       74.71      8.27 o
   0   4  14       83.04       93.94     11.91 o
   2   4  14      184.11      200.12      9.00 o
 -23   1  15       56.76       58.82      4.91 o
 -21   1  15       12.41       10.06      1.88 o
 -19   1  15      116.20       97.50      4.19 o
 -17   1  15       30.02       26.39      2.82 o
 -15   1  15        7.31        2.06      1.56 o
 -13   1  15        8.40       10.82      2.30 o
 -11   1  15      141.73      133.24      5.60 o
  -9   1  15        8.81        8.43      1.60 o
  -7   1  15        7.04        6.37      1.47 o
  -5   1  15      126.39      127.17      4.21 o
  -3   1  15        0.93        2.38      3.58 o
  -1   1  15       18.11       16.48      2.47 o
   1   1  15       41.87       38.84      3.37 o
   3   1  15       26.11       28.27      3.04 o
   5   1  15       15.42       11.07      3.86 o
   7   1  15       16.83       15.68      2.76 o
   9   1  15       41.13       44.76      3.50 o
 -22   2  15        3.68        1.93      2.21 o
 -20   2  15       93.42      116.41      6.43 o
 -18   2  15      139.65      142.47      4.36 o
 -16   2  15      527.60      511.53     10.36 o
 -14   2  15      350.11      352.13      7.62 o
 -12   2  15      222.63      214.67      6.33 o
 -10   2  15        7.33        8.56      2.89 o
  -8   2  15       17.29       18.48      2.08 o
  -6   2  15       15.43       10.95      1.66 o
  -4   2  15       99.77       81.06      3.41 o
  -2   2  15        1.51        1.23      1.34 o
   0   2  15      699.55      672.10     14.27 o
   2   2  15      798.64      763.81     15.96 o
   4   2  15        2.50        4.35      2.27 o
   6   2  15        0.29       -0.46      1.65 o
   8   2  15       48.18       44.49      6.90 o
 -19   3  15        0.75        1.27      1.78 o
 -17   3  15       29.16       36.28      3.63 o
 -15   3  15       22.59       23.94      2.28 o
 -13   3  15        0.08       -0.03      1.20 o
 -11   3  15       26.70       39.50      2.86 o
  -9   3  15       73.65       81.80      4.11 o
  -7   3  15       14.53       18.43      3.97 o
  -5   3  15      307.49      281.25      7.48 o
  -3   3  15       11.09       11.57      2.13 o
  -1   3  15        3.19        0.00      1.54 o
   1   3  15       23.57       28.66      3.09 o
   3   3  15      232.62      262.42     11.09 o
   5   3  15      189.91      197.67      7.68 o
 -14   4  15      124.47      148.63      6.36 o
 -12   4  15        0.32        1.58      1.57 o
 -10   4  15        0.27       -0.64      1.36 o
  -8   4  15      167.64      169.44      5.84 o
  -6   4  15       31.75       30.40      3.36 o
  -4   4  15       48.13       36.39      3.59 o
  -2   4  15      104.07      116.68      6.78 o
   0   4  15        0.39        2.99      2.45 o
 -22   0  16        1.34       -2.32      2.32 o
 -20   0  16      304.11      277.21     12.57 o
 -18   0  16      262.19      252.40     12.24 o
 -16   0  16       83.43       72.45      6.29 o
 -14   0  16      349.32      355.61     15.22 o
 -12   0  16      168.59      177.31      9.92 o
 -10   0  16     3930.08     3879.32    107.18 o
  -8   0  16     1054.71     1128.37     36.72 o
  -6   0  16     2099.82     2083.72     61.86 o
  -4   0  16        0.01       -0.66      2.32 o
  -2   0  16      113.32      129.34      9.26 o
   0   0  16       65.27       75.09      8.27 o
   2   0  16       64.57       76.75      8.27 o
   4   0  16       34.08       45.98      6.62 o
   6   0  16      373.32      362.97     12.62 o
   8   0  16        3.21        3.45      3.64 o
 -21   1  16       98.46      111.94      4.62 o
 -19   1  16       47.91       47.08      3.36 o
 -17   1  16      152.09      150.74      4.63 o
 -15   1  16      113.46      116.88      5.70 o
 -13   1  16        0.06       -1.59      1.59 o
 -11   1  16      118.22      116.55      5.83 o
  -9   1  16        3.38        2.90      1.98 o
  -7   1  16      657.83      616.95     18.69 o
  -5   1  16       56.72       56.54      4.79 o
  -3   1  16        0.83       -0.44      1.46 o
  -1   1  16      319.10      302.91      8.45 o
   1   1  16        0.02        1.14      1.76 o
   3   1  16        0.15        1.51      1.80 o
   5   1  16        0.39        0.11      2.24 o
   7   1  16      414.65      414.84     11.32 o
 -20   2  16        0.00        1.46      2.21 o
 -18   2  16       16.69       22.45      2.16 o
 -16   2  16       49.99       43.58      2.96 o
 -14   2  16      109.98      118.63      4.25 o
 -12   2  16       14.40       23.20      3.18 o
 -10   2  16       30.87       29.21      3.49 o
  -8   2  16       13.32       15.85      2.92 o
  -6   2  16        1.92       -0.96      1.39 o
  -4   2  16       66.96       58.41      4.79 o
  -2   2  16      104.01       97.66      4.61 o
   0   2  16      100.30      110.37      4.96 o
   2   2  16        7.00        7.45      2.22 o
   4   2  16      183.44      173.70      6.66 o
   6   2  16      101.28      112.66      8.10 o
 -17   3  16       21.09       15.67      4.49 o
 -15   3  16      123.07      122.49      4.48 o
 -13   3  16       28.15       33.08      3.06 o
 -11   3  16       58.35       80.55      3.85 o
  -9   3  16        5.38        3.90      2.21 o
  -7   3  16      100.47      105.73      6.17 o
  -5   3  16      125.73      127.05      6.77 o
  -3   3  16        1.18        1.18      1.56 o
  -1   3  16        9.65       13.18      3.91 o
   1   3  16       15.61       25.89      3.30 o
 -10   4  16       29.99       32.24      4.34 o
  -8   4  16        3.20        4.14      1.97 o
  -6   4  16      120.47      122.92      5.76 o
 -21   1  17        9.26        7.47      2.22 o
 -19   1  17       49.51       75.21      4.93 o
 -17   1  17       47.23       57.42      4.52 o
 -15   1  17       42.45       39.06      3.85 o
 -13   1  17        2.82        4.37      2.21 o
 -11   1  17       14.92       15.54      3.01 o
  -9   1  17      339.77      341.39     11.33 o
  -7   1  17      631.72      633.41     13.31 o
  -5   1  17        6.60        5.18      1.91 o
  -3   1  17       22.84       23.79      2.85 o
  -1   1  17      191.43      181.87      6.53 o
   1   1  17        3.21        2.35      1.84 o
   3   1  17       95.94       92.58      6.15 o
   5   1  17       26.40       27.50      3.35 o
 -18   2  17      259.99      264.42      7.54 o
 -16   2  17       65.56       69.27      5.44 o
 -14   2  17       21.59       21.32      4.40 o
 -12   2  17       47.01       48.23      4.61 o
 -10   2  17       62.67       69.82      9.76 o
  -8   2  17       41.56       51.49      4.79 o
  -6   2  17       19.55       13.06      2.19 o
  -4   2  17        8.45        8.04      2.14 o
  -2   2  17       16.27       11.17      2.28 o
   0   2  17       19.95       13.58      2.47 o
   2   2  17        2.30       -0.33      2.26 o
 -15   3  17        1.10        3.54      1.61 o
 -13   3  17      552.39      630.28     12.12 o
 -11   3  17       74.66       91.75      5.09 o
  -9   3  17        3.53        5.68      2.98 o
  -7   3  17       43.16       43.30      4.66 o
  -5   3  17       40.69       42.41      4.79 o
  -3   3  17       18.00       16.23      3.39 o
  -1   3  17       10.29       12.74      2.41 o
 -20   0  18       29.94       36.39      5.62 o
 -18   0  18       71.05       54.91      6.62 o
 -16   0  18       14.03       15.55      4.30 o
 -14   0  18      151.81      158.45      9.92 o
 -12   0  18        3.35        6.95      3.31 o
 -10   0  18      134.38      122.07      9.26 o
  -8   0  18       82.17       87.33      7.94 o
  -6   0  18       87.86       77.74      8.60 o
  -4   0  18        0.15        4.30      3.64 o
  -2   0  18       28.15       35.73      5.95 o
   0   0  18       47.10       54.58      7.61 o
   2   0  18      324.81      322.53     17.20 o
 -19   1  18       75.24       87.46      5.32 o
 -17   1  18      151.07      163.46      7.21 o
 -15   1  18       36.20       34.69      3.96 o
 -13   1  18      172.01      164.28      7.34 o
 -11   1  18      270.09      286.59     10.28 o
  -9   1  18      788.24      818.46     20.93 o
  -7   1  18      205.00      187.61      6.37 o
  -5   1  18      421.69      424.28     11.65 o
  -3   1  18       12.23        9.76      2.22 o
  -1   1  18        1.28       -1.09      1.65 o
   1   1  18      169.89      182.70      8.52 o
 -16   2  18       13.08       16.11      2.48 o
 -14   2  18      263.66      290.71     20.34 o
 -12   2  18        7.19        7.82      4.96 o
 -10   2  18      125.37      144.30      7.11 o
  -8   2  18        8.99       10.24      4.63 o
  -6   2  18        0.95        0.83      2.34 o
  -4   2  18       62.56       56.08      4.03 o
  -2   2  18        0.05       -1.16      1.70 o
   0   2  18        0.13        3.11      1.90 o
 -11   3  18        0.81       -1.18      1.84 o
  -9   3  18       61.54       66.76      5.64 o
  -7   3  18       16.01       10.92      3.04 o
 -17   1  19        2.71        0.89      2.21 o
 -15   1  19       89.63       97.57      6.12 o
 -13   1  19        1.92        0.70      2.48 o
 -11   1  19       32.65       37.14      4.28 o
  -9   1  19      598.71      610.43     17.42 o
  -7   1  19       18.41       19.31      3.07 o
  -5   1  19      325.49      329.55      9.28 o
  -3   1  19       34.28       29.62      3.40 o
  -1   1  19       22.92       21.99      3.12 o
 -14   2  19       36.74       40.80      4.52 o
 -12   2  19       24.32       21.48      3.51 o
 -10   2  19       13.92       27.78      4.05 o
  -8   2  19        3.52        2.54      2.45 o
  -6   2  19      310.79      320.22     22.66 o
  -4   2  19      260.21      243.12     10.17 o
 -14   0  20       32.51       30.43      5.62 o
 -12   0  20        8.77        7.61      3.97 o
 -10   0  20      330.97      362.23     17.86 o
  -8   0  20       38.70       36.06      6.62 o
  -6   0  20       32.50       27.13      5.62 o
 -13   1  20       66.39       73.63      5.96 o
 -11   1  20        8.79       20.06      3.62 o
  -9   1  20        2.92        0.19      2.38 o
  -7   1  20       78.49       74.76      6.32 o
 
